# Supplementary material for: Contribution of P. falciparum parasites with Pfhrp 2 gene deletions to false negative PfHRP 2 based malaria RDT results in Ghana: A nationwide study of symptomatic malaria patients
Source: PLoS One. 2020 Sep 4;15(9):e0238749. doi: 10.1371/journal.pone.0238749 (PMC7473533; doi:10.1371/journal.pone.0238749)
Supplement: S2 Table — (XLSX) [file pone.0238749.s002.xlsx]

## Sheet: All (127)
S2 Table. Properties of the 127 samples used in the study
	PCR							Luminex
REGION	P. falciparum	msp1	glurp	HRP2 E2	HRP2 1-2	HRP3 E2	HRP3 1-2	HRP2 ct	pan-Aldo ct	PD (parasite/ μl blood)
Upper East	1	0	0	0	1	1	1	0	0	560
Ashanti	1	0	0	1	1	1	1	0	1	478
Northern	1	0	0	1	1	0	1	0	0	268926
Ashanti	1	0	0	0	1	1	1	1	0	872
Greater Accra	1	0	0	0	1	0	0	0	0	960
Upper West	1	0	0	0	1	1	1	1	1	3864
Upper West	1	0	0	0	1	0	1	0	0	17077
Western	1	0	0	0	1	0	0	0	0	33268
Central	1	1	0	1	1	0	0	0	0	8000
Central	1	1	0	0	1	1	1	0	1	400
Ashanti	1	1	0	1	0	0	0	0	0	218692
Central	1	1	0	1	0	0	1	1	0	288
Upper East	1		0	0	1	0	1	0	0	452500
Ashanti	1	0	1	1	1	1	1	1	1	59845
Ashanti	1	0	1	1	1	1	0	1	1	66667
Central	1	0	1	1	1	0	1	0	0	849
Central	1	0	1	1	1	0	1	0	0	8807
Northern	1	0	1	1	1	0	1	1	1	47180
Upper West	1	0	1	1	1	1	1	1	1	240000
Western	1	0	1	1	1	1	0	1	0	144
Ashanti	1	0	1	0	1	0	0	1	1	249320
Central	1	0	1	0	1	0	1	0	0	112
Central	1	0	1	0	1	0	1	0	0	960
Central	1	0	1	0	1	0	1	0	0	6880
Central	1	0	1	0	1	0	0	0	0	12500
Eastern	1	0	1	0	1	0	0	0	0	23059
Upper West	1	0	1	0	1	0	0	0	0	17500
Upper West	1	0	1	0	1	1	1	1	1	641600
Ashanti	1	0	1	1	0	0	0	0	0	88885
Brong Ahafo	1	0	1	1	0	0	0	0	0	157775
Upper East	1	0	1	1	0	0	0	0	0	32
Ashanti	1	0	1	0	0	0	0	0	0	225
Central	1	0	1	0	0	0	0	0	0	64
Eastern	1	0	1	0	0	1	0	1	1	1842
Eastern	1	0	1	0	0	0	1	0	0	12556
Ashanti	1	1	1	1	1	0	1	1	0	279
Ashanti	1	1	1	1	1	1	1	1	1	9241
Ashanti	1	1	1	1	1	1	1	1	1	26230
Ashanti	1	1	1	1	1	1	0	0	0	43944
Brong Ahafo	1	1	1	1	1	0	1	0	0	357
Brong Ahafo	1	1	1	1	1	0	1	0	1	2495
Brong Ahafo	1	1	1	1	1	0	1	1	1	5665
Central	1	1	1	1	1	0	1	0	0	128
Central	1	1	1	1	1	0	1	1	0	321
Central	1	1	1	1	1	1	0	0	0	800
Central	1	1	1	1	1	0	1	0	0	951
Eastern	1	1	1	1	1	1	1	0	0	2507
Eastern	1	1	1	1	1	1	1	1	1	37923
Eastern	1	1	1	1	1	0	1	1	0	307500
Northern	1	1	1	1	1	0	1	1	0	95
Northern	1	1	1	1	1	1	1	1	1	240
Northern	1	1	1	1	1	1	1	1	1	272
Northern	1	1	1	1	1	0	1	1	1	1143
Northern	1	1	1	1	1	0	1	1	1	2978
Northern	1	1	1	1	1	0	1	0	0	4320
Northern	1	1	1	1	1	1	1	1	1	24240
Northern	1	1	1	1	1	1	1	0	0	66128
Northern	1	1	1	1	1	1	1	1	1	580000
Upper East	1	1	1	1	1	1	1	1	1	4360
Upper East	1	1	1	1	1	1	1	1	1	8000
Upper East	1	1	1	1	1	1	1	1	1	25000
Upper East	1	1	1	1	1	0	1	1	1	97500
Upper East	1	1	1	1	1	1	1	0	0	122500
Upper East	1	1	1	1	1	1	0	0	0	270000
Upper West	1	1	1	1	1	0	1	1	0	692
Upper West	1	1	1	1	1	1	1	1	1	3262
Upper West	1	1	1	1	1	1	1	1	1	7000
Upper West	1	1	1	1	1	1	1	1	1	8465
Upper West	1	1	1	1	1	1	1	1	1	57500
Upper West	1	1	1	1	1	1	1	1	1	65000
Upper West	1	1	1	1	1	1	1	1	1	190000
Upper West	1	1	1	1	1	1	1	1	1	257500
Upper West	1	1	1	1	1	1	1	1	1	380000
Volta	1	1	1	1	1	1	1	1	1	13638
Western	1	1	1	1	1	1	1	1	1	66049
Western	1	1	1	1	1	1	0	1	1	139513
Western	1	1	1	1	1	1	1	1	1	190000
Ashanti	1	1	1	0	1	0	1	0	0	76
Ashanti	1	1	1	0	1	1	1	1	0	4429
Ashanti	1	1	1	0	1	1	1	1	1	22825
Ashanti	1	1	1	0	1	1	1	1	1	25004
Ashanti	1	1	1	0	1	1	1	1	1	29099
Ashanti	1	1	1	0	1	1	1	0	0	30857
Ashanti	1	1	1	0	1	1	0	1	1	47407
Ashanti	1	1	1	0	1	0	1	0	0	73523
Brong Ahafo	1	1	1	0	1	0	1	0	0	1365
Brong Ahafo	1	1	1	0	1	1	1	0	0	15242
Central	1	1	1	0	1	0	0	0	0	176
Central	1	1	1	0	1	0	1	0	0	7320
Central	1	1	1	0	1	0	1	0	0	9804
Greater Accra	1	1	1	0	1	1	0	1	1	1686
Greater Accra	1	1	1	0	1	0	1	1	1	12431
Northern	1	1	1	0	1	0	1	1	1	986
Northern	1	1	1	0	1	1	1	1	1	32941
Northern	1	1	1	0	1	1	0	1	1	41760
Northern	1	1	1	0	1	1	1	1	1	57490
Northern	1	1	1	0	1	1	1	0	0	460000
Upper East	1	1	1	0	1	1	1	1	1	1360
Upper West	1	1	1	0	1	0	1	1	1	12500
Upper West	1	1	1	0	1	1	1	0	0	50000
Upper West	1	1	1	0	1	1	1	1	1	65000
Upper West	1	1	1	0	1	0	1	0	0	87692
Volta	1	1	1	0	1	0	1	1	1	7803
Western	1	1	1	0	1	0	1	1	0	206
Ashanti	1	1	1	1	0	0	1	0	1	89
Ashanti	1	1	1	1	0	1	1	0	0	18788
Central	1	1	1	1	0	0	0	0	1	868
Central	1	1	1	1	0	0	1	0	0	1040
Upper East	1	1	1	1	0	0	1	0	0	192
Upper East	1	1	1	1	0	1	1	0	0	8560
Ashanti	1	1	1	0	0	1	1	0	1	3200
Brong Ahafo	1	1	1	0	0	0	0	0	0	15111
Central	1	1	1	0	0	0	0	0	0	96
Central	1	1	1	0	0	1	0	1	0	1441
Brong Ahafo	1		1	0	1	0	1	1	0	3665
Northern	1	1		0	1	0	1	1	1	25000
Central	0
Central	0
Central	0
Central	0
Central	0
Greater Accra	0
Greater Accra	0
Greater Accra	0
Upper West	0
Volta	0
Western	0
			samples that were negative for P. falciparum by PCR were excluded from the analysis
