# Supplementary material for: Contribution of P. falciparum parasites with Pfhrp 2 gene deletions to false negative PfHRP 2 based malaria RDT results in Ghana: A nationwide study of symptomatic malaria patients
Source: PLoS One. 2020 Sep 4;15(9):e0238749. doi: 10.1371/journal.pone.0238749 (PMC7473533; doi:10.1371/journal.pone.0238749)
Supplement: S3 Table — (XLSX) [file pone.0238749.s003.xlsx]

## Sheet: Sheet1
S3 Table. Properties of the 31 samples with Pfhrp2 exon 2 gene deletions
	ID	Region	PCR genotyping				Microscopy	Luminex
			Pfhrp 2e1-2	Pfhrp 3e1-2	Pfhrp 3e2	Pfhrp 2e2	PD	PFHRP2	Aldo
	1	Ashanti	1	1	1	0	4429	1	0
	2	Ashanti	1	1	1	0	22825	1	1
	3	Ashanti	1	1	1	0	29099	1	1
	4	Ashanti	1	1	0	0	73523	0	0
	5	Ashanti	1	0	1	0	47407	1	1
	6	Ashanti	1	1	1	0	25004	1	1
	7	Ashanti	1	1	0	0	76	0	0
	8	Ashanti	0	1	1	0	3200	0	1
	9	Ashanti	1	1	1	0	30857	0	0
	10	Brong Ahafo	1	1	1	0	15242	0	0
	11	Brong Ahafo	0	0	0	0	15111	0	0
	12	Brong Ahafo	1	1	0	0	1365	0	0
	13	Central	0	0	0	0	96	0	0
	14	Central	0	0	1	0	1441	1	0
	15	Central	1	1	0	0	9804	0	0
	16	Central	1	1	0	0	7320	0	0
	17	Central	1	0	0	0	176	0	0
	18	Greater Accra	1	0	1	0	1686	1	1
	19	Greater Accra	1	1	0	0	12431	1	1
	20	Northern	1	0	1	0	41760	1	1
	21	Northern	1	1	0	0	986	1	1
	22	Northern	1	1	1	0	57490	1	1
	23	Northern	1	1	1	0	32941	1	1
	24	Northern	1	1	1	0	460000	0	0
	25	Upper East	1	1	1	0	1360	1	1
	26	Upper West	1	1	1	0	50000	0	0
	27	Upper West	1	1	1	0	65000	1	1
	28	Upper West	1	1	0	0	87692	0	0
	29	Upper West	1	1	0	0	12500	1	1
	30	Volta	1	1	0	0	7803	1	1
	31	Western	1	1	0	0	206	1	0
